# Supplementary material for: A Hypothesis of Gut–Liver Mediated Heterosis: Multi-Omics Insights into Hybrid Taimen Immunometabolism (Hucho taimen ♀ × Brachymystax lenok ♂)
Source: Animals (Basel). 2025 Dec 26;16(1):74. doi: 10.3390/ani16010074 (PMC12785115; doi:10.3390/ani16010074)
Supplement: Supplementary file 1 [file animals-16-00074-s001.zip]

Archive with 1 entries (1 files):
- animals-4042367-supplementary.pdf
